# Supplementary material for: Ancient recycled lower crust in the mantle source of recent Italian magmatism
Source: Nat Commun. 2019 Jul 19;10:3237. doi: 10.1038/s41467-019-11072-5 (PMC6642164; doi:10.1038/s41467-019-11072-5)
Supplement: Supplementary file 4 — Supplementary Data 1 [file 41467_2019_11072_MOESM4_ESM.xlsx]

## Sheet: Host rock compositions
Table 1. Host rock compositions
Volcanic area	Roccamonfina	Ernici
Series	HKS	HKS
Sample	Rocc-7	Ern-4
Locality	Masseria	Pofi
	Robetti	Via Lupara
Major oxides (wt. %)
SiO2	46.8804	48.2961
TiO2	0.953018	0.791573
Al2O3	14.9543	17.7089
FeO*	8.26693	7.23376
MnO	0.152077	0.152226
MgO	6.78265	4.45513
CaO	13.1598	10.8283
Na2O	1.85534	2.59798
K2O	6.43794	7.4692
P2O5	0.557617	0.466825
Trace elements (ppm)
Li	22.7809	41.3588
Be	6.85265	9.34438
Sc	38.7126	25.2452
Ti	6488.08	5484.09
V	324.108	284.585
Cr	217.244	120.089
Co	39.5086	31.9238
Ni	87.2352	66.187
Cu	108.625	90.141
Zn	78.8535	89.4258
Ga	16.4785	18.5946
Rb	340.308	400.456
Sr	1947.2	1887.54
Y	42.0681	42.1132
Zr	293.207	328.378
Nb	12.6548	16.4378
Cs	33.4032	32.0475
Ba	1541.87	914.511
La	106.049	98.9469
Ce	218.751	207.408
Pr	26.0695	24.4086
Nd	102.119	92.9321
Sm	19.5252	16.8483
Eu	3.99775	3.49683
Tb	1.74132	1.5627
Gd	14.2358	12.4302
Dy	8.42138	7.73297
Ho	1.33672	1.31716
Er	3.25461	3.34098
Tm	0.416995	0.451499
Yb	2.36754	2.64864
Lu	0.338077	0.405876
Hf	6.64517	7.04093
Ta	0.429447	0.623636
Pb	13.9398	29.9053
Th	37.9279	33.4193
U	8.23068	6.9297
Isotopes
206Pb/204Pb	18.79	18.832
207Pb/204Pb	15.6942	15.685
208Pb/204Pb	39.0629	39.035
207Pb/206Pb	0.835272	0.832891
208Pb/206Pb	2.0789	2.0728
87Sr/86Sr	0.709874	n.a
143Nd/144Nd	0.512085	n.a

## Sheet: Host olivine composition
Table 2. Host olivine compositions
Sample	Fo	SiO2	MgO	CaO	FeO	MnO	Cr2O3	NiO
R7-130	86.8945	39.4917	46.1114	0.502724	12.3961	0.236909	0.0143977	0.14632
R7 134	88.6346	40.5483	47.3519	0.474145	10.8253	0.178852	0.00872943	0.188474
R7-135	87.2864	40.4876	46.6255	0.469625	12.1078	0.207051	0.00609925	0.1931
R7-136	87.463	40.1542	46.7497	0.463265	11.9478	0.219179	0.00525233	0.16776
R7-139	88.0278	39.7005	46.4702	0.474189	11.2653	0.207524	n.a	0.182126
R7-152	87.7656	39.8243	46.694	0.498582	11.6049	0.1857	n.a	0.129885
R7-184	88.0095	40.556	47.3118	0.483481	11.4921	0.223887	n.a	0.135406
R7-267	88.4537	38.7282	46.6515	0.568649	10.8571	0.210756	0.0223837	0.196821
ERN5-135	89.3162	39.9837	47.7834	0.412287	10.1905	0.179817	0.0435243	0.191853
ERN5-145	88.215	41.4748	48.768	0.43998	10.9636	0.187066	n.a	0.140988
ERN4-31	89.3501	41.5294	49.8651	0.326711	9.92989	0.172704	0.0380301	0.246452
ERN4-46	88.6599	41.2101	49.734	0.373213	10.6763	0.205303	0.0477558	0.243376
ERN4-68	89.0095	41.531	50.0821	0.339929	10.3555	0.175538	0.064421	0.209659
ERN4-85	88.7523	41.5349	49.5034	0.358221	10.5232	0.173538	0.0288164	0.227974
ERN4-345	89.7662	40.5036	48.2439	0.305765	9.80346	0.202726	0.0255904	0.286603
ERN4 352	89.6335	40.1502	48.0374	0.324966	9.90272	0.159491	0.044165	0.251844
ERN4-354	88.2831	40.1502	47.4744	0.324246	11.2307	0.200669	0.054189	0.259239
ERN4-358	89.2881	40.0594	47.6821	0.314867	10.1963	0.164502	0.0424515	0.194871
ERN4-362	89.4733	40.1156	47.7373	0.333228	10.0133	0.180982	0.0713544	0.25368
ERN4-363/351*	89.6862	40.2853	48.0387	0.349509	9.84669	0.150384	0.0352533	0.237878

## Sheet: MI composition
Table 3. Melt inclusions compositions
Sample		87Sr/86Sr	2SE * 10-6		143Nd/144Nd	2SE * 10-5		206Pb/204Pb	2SE	207Pb/204Pb	2SE	208Pb/204Pb	2SE		SiO2	TiO2	AL2O3	FeO*	MnO	MgO	CaO	Na2O	K2O	P2O5		Sr	Zr	Cs	Ba	Rb	Nb	Y	Th	U	Ta	Pb	Hf	La	Ce	Nd	Sm	Dy	Gd	Eu	Er	Yb	Lu
R7-130		0.709829	8.4667		0.512065	4.40593		18.4006	0.0282265	15.5882	0.0326055	38.4283	0.102755		46.17	1.68	17.95	7.5	0.15	7.18	17.72	0.53	0.67	0.34		1942	190.9	16.8	444.4	166.7	4.7	25.5	32.6	6.9	0.34	53.8	6.2	106.6	209.8	93.1	17.1	9.9	16.9	4.2	3.1	2.4	0.21
R7 134		0.709783	9.17299		0.512118	5.71547		18.05	0.0027477	15.6309	0.00228091	38.104	0.00651107
R7-135		0.709874	8.78632		0.512114	3.3413		18.0705	0.00351264	15.634	0.00310962	38.148	0.00953081
R7-136		0.709794	9.7662		0.512181	4.3514		18.1627	0.0145752	15.6122	0.0151811	38.1968	0.0454252		45.5	1.35	17.14	7.5	0.12	6.95	15.67	1.18	4	0.48
R7-139		0.709624	36.9824		0.511968	10.0158		18.1702	0.0134751	15.6205	0.0133767	38.2498	0.0379697													2820.4	235.6	2.14	53.6	18.4	9.3	34	50.6	13.6	0.53	14.7	4.7	160.7	329.5	125.1	24.8	10.1	16.1	5.3	3.6	3	0.31
R7-152		0.709802	9.04571		0.512102	3.35647		18.293	0.00643882	15.6495	0.00575513	38.421	0.0160001		47.43	1.32	17.35	7.5	0.11	7.82	15.76	0.69	1.48	0.44
R7-184		0.70986	8.74464		0.512089	5.38775		18.2972	0.0324428	15.6321	0.0279107	38.4112	0.0763652		46.78	0.79	17.16	7.5	0.13	7.68	15.73	0.91	2.84	0.34		2539.61	347.836	3.36277	119.197	50.5895	3.64669	40.6709	55.5681	11.011	0.80668	29.4764	7.62231	129.679	279.253	128.462	26.0807	10.3678	21.9319	4.81035	4.48047	2.20419
R7-267		0.70985	33.623		0.512097	28.6041		17.7452	0.0903733	15.5001	0.0747864	37.5144	0.214054		48.14	0.97	16.29	7.5	0.08	8.28	15.65	0.92	1.68	0.39
ERN5-135		0.709662	21.4172		0.512119	12.8746		17.7913	0.0185209	15.5646	0.0176738	37.7141	0.049688		47.48	1.3	16.22	7.5	0.12	9.1	16.67	0.36	0.77	0.36
ERN5-145		0.709746	8.87793		0.512106	5.78461		18.7506	0.00442738	15.6952	0.00408458	38.9967	0.0115408
ERN4-31		0.709587	10.2332		0.512095	9.60509		18.6765	0.0234898	15.7151	0.0257542	38.9553	0.0775671		47.28	1.05	16.61	7.5	0.09	8.74	14.05	0.6	3.68	0.27
ERN4-46		0.709728	9.7784		0.512089	6.54049		18.589	0.0248314	15.7044	0.0306966	38.8357	0.100173
ERN4-68		0.70974	13.8203		0.51204	7.57556		17.9994	0.00437459	15.6195	0.0042901	38.0578	0.0125512
ERN4-85		0.709676	8.03643		0.512125	7.86337		18.4593	0.0072415	15.669	0.00882037	38.6324	0.0279956													1296.3	249.9	27.1	173.3	323.4	6	42.5	45.3	13.2	0.35	54.1	8.4	103.5	185	84.4	15	8.2	16.5	2.8	3.9	3.1	0.41
ERN4-345		0.70858	20.6521		0.512261	11.3696		18.0371	0.00561549	15.6112	0.00628519	38.0436	0.0192749													941.8	108.9	16.8	696.4	227.9	9.7	23.2	12.5	4	0.34	28.1	3.2	43.3	96.4	45.8	8.4	4.9	8.9	2	2.3	1.7
ERN4 352		0.709671	10.7485		0.512058	4.82474		18.0761	0.0214529	15.6553	0.0187262	38.2455	0.0525282
ERN4-354		0.709726	8.28206		0.512138	3.10271		18.5848	0.00612042	15.6759	0.0059349	38.7577	0.0157985													818.8	198.2	10.2	285.7	86.4	5.2	25.7	16.8	3.5	0.3	17.3	5.6	63.1	148.5	73.6	14.3	6.4	11.2	2.9	2.8	2	0.3
ERN4-358		0.707485	15.4953		0.512215	10.456		18.4649	0.00943384	15.6602	0.00843008	38.6032	0.0229101
ERN4-362		0.70977	11.6028		0.512109	11.4941									48.13	0.74	16.77	7.5	0.11	8.84	11.72	0.6	5.02	0.42		2067.46	335.077	37.3275	1077.18	350.56	15.8115	39.444	30.4677	7.62478	1.41972	46.7898	7.20884	109.792	235.72	100.618	18.9967	9.13019	15.3618	3.65918	4.4661	2.65174
ERN4-363/351*		0.709729	6.41143		0.512149	3.24146		18.7076	0.00899635	15.6781	0.00797466	38.9054	0.0235282													348.9	159.55	0.85	133.6	11.5	1.69	21	5.35	1.075	0.0995	15.3	5.8	27.8	73.6	51.3	10.75	5.3	8.05	2.15	2.1	1.51	0.24
AGV1-1**		0.703989	14.1033		0.512792	5.19511		18.9418	0.00459816	15.6635	0.00412528	38.5849	0.0108557
AGV1-2**		0.70402	13.2907		0.512765	6.08669		18.9422	0.00488822	15.6608	0.0041046	38.5721	0.0117229
* This sample included 2 melt inclusions with similar characteristics to have enough material for isotope analyses
** The AGV1 samples were processed as aliquots from a single dissolution to contain 500 pg Pb, 400 pg Nd and 8 ng Sr
